# Supplementary material for: Education differences in sickness absence and the role of health behaviors: a prospective twin study
Source: BMC Public Health. 2020 Nov 11;20:1689. doi: 10.1186/s12889-020-09741-y (PMC7656504; doi:10.1186/s12889-020-09741-y)
Supplement: Supplementary file 1 — Additional file 1. [file 12889_2020_9741_MOESM1_ESM.zip]

Archive with 3 entries (3 files):
- Fig S1R2.docx
- Fig S2R2.docx
- Supplementary materialR2.docx
